# Supplementary material for: Influenza A virus M2 protein triggers mitochondrial DNA-mediated antiviral immune responses
Source: Nat Commun. 2019 Oct 11;10:4624. doi: 10.1038/s41467-019-12632-5 (PMC6789137; doi:10.1038/s41467-019-12632-5)
Supplement: Supplementary file 2 — Source Data [file 41467_2019_12632_MOESM2_ESM.xlsx]

## Sheet: Figure 1
Fig. 1a
Fig. 1b
		PR8 (MOI)
	Mock	0.1	1	10
	1.35543	19.2762	106.061	67.5906
	7.99307	11.5414	46.1657	98.2748
	1.77615	8.16102	13.0751	78.1812
	1.6572	8.39046	41.3195	21.6869
	1.02013	12.9848	9.18163	2.52932
	0.375986	10.5469	11.4617	9.97799
	0.158082	4.59081	11.9484	97.596
	0.517184	4.85257	2.29541	78.725
Fig. 1c
	Hours p.i.
	0	1.03527	0.965936
	3	0.926588	1.06437
	6	0.392292	0.29937
	9	2.77022	0.397768
	12	0.00501338	0.757858	18.0009	0.558644	0.50698	0.151774	2.32947	5.1337
	18	0.707107	42.8137	11.7127	4.05584	16.5642	39.9466	0.287175	29.6508
	24	77.7085	72.0037	46.8507	38.5859	54.1917	72.0037	56.8859	45.5696
Fig. 1f
	Mock	rgPR8	ΔNS1
	3.83041	49.0949	166.63
	2.13984	56.3952	261.47
	3.17664	45.8071	151.22
	0.0828991	51.5357	111.469
	2.98452	34.7153	198.157
	0.315891	48.0845	59.7348
	1.11535	12.3591	158.738
	0.440587	47.7524	113.811
Fig. 1g
	EGFP	EGFP	NS1
	-	ΔNS1	ΔNS1
	1.51047	135.768	53.2607
	1.13682	66.487	18.5713
	1.13682	244.722	77.4396
	1.12117	255.114	124.069
	1.37078	632.534	82.9977
	0.942785	489.444	7.97232
	0.549046	182.911	8.6638
Fig. 1h
								WT			MAVS KO
							Mock	0.37156	1.52802	1.76133	0.967053	1.48624	0.695762
							ΔNS1	23.6156	25.8424	17.2876	2.38116	3.05605	2.73524
Fig. 1i
		WT								MAVS KO
	Mock	1.05793	1.03616	1.13387	0.763791	1.11053	1.19852	0.966774	0.818611	1.06069	1.20999	1.03168	1.21841	1.32409	1.53156	0.209497	1.45902
	ΔNS1	109.232	98.4453	113.084	108.477	117.072	153.41	122.892	122.892	2.69447	2.77022	2.62079	2.58471	3.09513	3.07375	2.80889	2.75108
Fig. 1j
	Control siRNA	Control siRNA	BAX siRNA
	-	ΔNS1	ΔNS1
	3.3597	169.993	76.2325
	1.57826	82.1013	35.8111
	0.506394	35.8006	35.0741
	0.469219	81.5342	13.1988
	2.32678	128.831	80.5791
	0.341116	89.843	56.5844

## Sheet: Figure 2
Fig. 2a
												-	EGFP	HA	NA	M1	M2	NS1	NEP	PB1-F2
												1.50786	10.2354	1.67888	1.71535	9.95554	1802.15	7.18755	22.7138	9.48403
												0.663193	5.12837	1.17813	2.90895	0.0127399	1156.46	7.28788	2.98039	3.59377
Fig. 2b
											EGFP	M2	M2del29-31
											2.5381	1769.45	6.79159
											1.74563	1409.61	1.74563
											3.01833	2576.3	10.8811
											2.75824	4695.57	7.53574
											1.32294	1572.76	0.302237
											1.59521	1583.7	2.66429
											0.133392	1580.41	11.2648
											0.0963047	2774.64	10.8059
Fig. 2c
							EGFP	M2	M2	M2
							-	-	BAPTA-AM	Mito-TEMPO
							7.39346	61.2335	40.12	92.1716
							2.30737	60.3905	23.2032	59.5591
							4.77748	43.5998	30.8297	63.8339
							0.249351	53.1433	29.9867	91.5349
							0.286429	83.0697	12.9623	69.853
							0.609733	89.0319	21.3513	92.8127
							0.730143	40.3991	3.74833	92.1716
							0.385887	75.3873	2.42209	84.2293
Fig. 2d
							Control siRNA	Control siRNA	MAVS siRNA
							EGFP	M2	M2
							2.37841	1332.57	1.08674
							1.15669	1499.22	1.43396
							0.566442	541.193	0.554785
							2.07053	497.999	0.220676
							0.392292	1024	1.42405
							0.496546	1144.1	0.144586
							0.993093	1226.22	1.08674
							1.60214	1351.18	1.15669
Fig. 2e
	Mock	rgPR8	rgPR8/M2del29-31
	1.58374	34.7345	27.0639
	1.75727	32.6338	27.4417
	1.02337	48.7826	24.561
	1.19196	71.9187	23.8894
	1.02337	52.6476	10.2553
	0.287839	66.1787	22.6007
	1	62.6089	3.94028
	1	66.1787	8.50491
Fig. 2f
	-	PR8 N31S	PR8 N31S
	-	-	Amantadine
	0.746777	523.211	515.115
	0.198712	549.224	274.136
	0.726357	537.921	415.513
	0.89425	553.044	464.247
	2.67354	458.65	445.336
	1.77615	662.258	412.643
	1.66873	639.699	448.433
	1.30926	700.019	204.896

## Sheet: Figure 3
Fig. 3a			EMCV (MOI)
		Mock	0.1	1	10
		0.0617465	234.347	1076.77	4277.35
		2.28548	134.597	1040.1	2168.53
		6.24413	123.854	686.207	1995.45
		3.27728	99.906	512.888	1099.4
		0.947698	44.0937	1154.06	601.533
		0.40966	43.7891	1054.62	1689.64
		4.20615	163.427	662.832	597.378
		0.212054	79.4789	614.173	700.626
Fig. 3b
						Hours p.i.
						0	2.16971	1.26357	0.383554	0.950989
						3	3.5247	3.33457	2.27758	0.581359
						6	3.06843	1.64433	2.9231	2.30937
						9	0.00167398	0.00080848	0.000819766	0.000433254	0.00168563
						12	1253.41	910.581	3569.84	963.168	1212.39
						18	1472.08	1374.45	2766.11	1532.47	1833.83
						24	1217.45	1482.32	1024.46	2094.87	1166.24
Fig. 3e
	EGFP	2A	2B	2C
	1.16743	2.26054	3026.29	0.073133
	1.85746	0.23272	1799.44	0.080029
	1.48796	0.394109	1290.16	0.0598156
	0.759611	0.512871	3154.8	0.160058
	0.625609	0.061925	710.817	0.0696693
	0.652176	0.52003	2200.07	0.0900373
Fig. 3f
	Mock	EMCV	EMCV
	-	-	BAPTA
	1.76847	1587.45	289.516
	1.13485	380.697	90.9814
	1.06622	1069.34	120.051
	1.11149	983.99	49.4363
	0.733313	782.8	96.169
	1.00173	416.594	20.0774
	1.09619	766.69	12.7949
	0.522137	465.456	54.8531
		2051.55
		905.456
Fig. 3g
	EGFP	2B	2B
	-	-	BAPTA
	14.6848	1503.72	0.782547
	3.57081	1462.6	0.475083
	10.4559	1364.66	0.557193
	0.0721053	857.696	0.815779
	0.357558	1264.47	0.83292
	0.399495	701.511	0.735221
	0.0900113	762.356	0.725099
	1.96734	869.669	0.87433

## Sheet: Figure 4
Fig. 4a
			Mock			PR8
		WT	1.0693	0.360149	2.59668	574.701	500.306	590.858	753.084	697.798	615.949	801.56
		cGAS-/-	2.36745	0.689362	0.612734	357.88	386.235	373.078	459.313	452.989	416.835	419.735	388.921
		STINGgt/gt	1.05702	0.952638	0.993093	221.321	213.782	219.793	257.781	250.732	235.568	233.941	224.411
			Mock				PR8
		WT	0.759173	0.688964	1.19956	1.59383	129.114	117.173	71.6304	158.958
		cGAS-/-	1.29235	0.773783			93.7015	36.2523	42.2242	46.8507
		MAVS-/-	1.2812	0.715736	1.23756	0.881175	10.5013	9.66319	12.9286	9.53016
Fig. 4b
			WT			cGAS-/-			STINGgt/gt
		Mock	1.06191	1.0693	0.880666	1.1487	1.04972	0.829319	0.97942	1.04247	0.97942
		ΔNS1	9152.82	8779.97	8192	7661.09	7822.06	8097.91	2598.27	2095.87	2424.27
			WT			STINGgt/gt			MAVS-/-
		Mock	0.872564	1.00928	1.1355	0.83702	1.22547	0.974905	1.16205	0.799221	1.07674
		ΔNS1	3221.09	3700.06	3452.28	2458.11	2024.48	2169.78	0.419478	0.605696	0.565135
Fig. 4c
Fig. 4d
			EGFP-293FT			cGAS-293FT
		Mock	0.952638	0.646176	1.62451	0.68302	1.30134	1.12506
		PR8	7.6211	4.75683	4.34694	18.7654	35.5062	26.7228
			EGFP-293FT			cGAS-293FT
		Mock	0.750886	1.0693	1.24545	0.965936	1.07923	0.959264
		EMCV	39.5791	31.2691	38.2309	56.493	54.1917	64.8934
Fig. 4e
		Hours p.i.	0	12	18	24
			0.185906	1.5139	3.521	9.4193
			0.1153	1.325	3.1947	8.024
			0.1413	1.3464	3.4055	6.9884
Fig. 4f
		Hours p.i.	0	12	18
			0	0	44.2
			0	0	22.8
			0	0	56.4

## Sheet: Figure 5
Fig. 5a
									Mock			PR8
								Control siRNA	0.590496	1.37554	1.23114	342.51	263.197	298.172
								DDX41 siRNA	2.22427	0.831238	0.540862	126.53	135.611	128.296
Fig. 5b
		Mock			PR8
	-	1.30586	0.765779		103.609	73.2623
	LFM-A13	0.401462	4.3269	0.575678	61.1099	36.8434	35.0984
		Mock			delNS1
	-	0.549681	0.89296	2.03731	6324.2	5066.12	5819.45	4826.18	4319.55
	LFM-A13	1.30435	0.831238	0.922316	4586.99	4369.74	4250.25	2863.04	4020.99
Fig. 5c
		Mock			PR8
	WT	1.29235	0.840896	0.920188	666.287	709.176	1448.15
	DDX41 KO	1.24257	3.95406	0.203533	224.93	236.113	449.86
		Mock			EMCV
	WT	1.2283	0.793701	1.02574	7894.69	6778.11	9005.98
	DDX41 KO	1.11471	4.07462	0.220166	3657.56	3557.55	3118.57
Fig. 5d
	Mock	ΔNS1	ΔNS1	ΔNS1
	-	-	DNase	RNase H
	0.913832	7033.37	4.85557e-05	11845.1
	1.3566	10623.7	8.69171e-05	11323.2
	1.03527	20171.1	5.0268e-05	13815.5
	0.779165	13381.9	2.76953e-05	9548.11
Fig. 5e
	-	Mock	ΔNS1	ΔNS1	ΔNS1
	-	-	-	DNase	RNase H
	0.725309	1.06191	1946.5	940.097	1293.14
	1.28046	1.30737	1880.19	908.074	1348.06
	1.07674	1.09177	1730.13	1007.57	1424.92
Fig. 5f
				PR8	-	+	+
				siRNA	Control	Control	DDX41
					0.4367	4.0641	4.3656
					0.5463	6.8587	5.4832
					0.3137	2.6796	2.852
Fig. 5g, h
			Mock				PR8
		DDX41	1.15269	0.955945	0.675955	1.34257	8.72406	6.04189	4.39237	7.64756
		DDX41Y414F	1.04608	1.00347	0.989657	0.962594	4.11245	3.86375	3.63008	3.41054
			Mock			delNS1
		DDX41	0.909618	0.954842	1.15136	1392.38	1281.25	1299.13
		DDX41Y414F	1.09936	1.01866	0.89296	1157.4	1087.4	1102.58

## Sheet: Figure 6
Fig. 6a
						GFP	M2	NS1	38/41	NS1
						anti-Flag	anti-Flag	anti-Flag	anti-Flag	Control IgG
						0.988971	1.48864	44.4466	25.7054	0.0491726
						0.57995	1.21757	40.6167	14.46	0.200823
						0.680185	0.00649705	28.7203	18.9484	0.304391
						0.961928	1.05263	30.1482	1.68646	1.17609
						2.66475	0.00172882	35.6048	27.1711	2.07628
								37.375
								30.3579
Fig. 6b
										Cytosolic mtDNA (fold)					Ifnb mRNA (relative)
										EGFP	EGFP	NS1	38/41		EGFP	EGFP	NS1	38/41
										-	ΔNS1	ΔNS1	ΔNS1		-	ΔNS1	ΔNS1	ΔNS1
										2.64818	8051.27	11869.7	14613.4		0.743549	1637.75	1020.46	1330.27
										25.7232	13079.3	13354.1	9574.62		0.934651	1719.17	1041.9	1267.26
										0.430773	9121.15	9912.27	12373.8		1.47683	1476.02	876.129	1517.52
										0.989657	12633.8	706.722	9312.81		0.974342	1672.16	1239.03	1321.08
										0.430773	8163.66	2410.3	9377.58
										0.430773	12899.2	4820.61	9912.27
										0.430773	11386.2	6214.53	11074.9
										0.430773	11706.3	8451.55	11074.9
Fig. 6c
									Cytosolic mtDNA (fold)					Ifnb mRNA (relative)
									Mock	rgPR8	rgPR8/NS1(38/41A)			Mock	rgPR8	rgPR8/NS1(38/41A)
									2.05013	1.28644	6222.94			0.882703	1.46917	38.0546
									0.705009	3.84606	7049.87			1.27456	1.53156	45.2548
									2.21256	0.968203	4555.46			0.888843	1.51047	45.2548
									0.89237	1.49836	3288.88
									0.705009	3.25663	1588.42
									0.705009	1.09686	2246.37
									0.705009	0.968203	3965.76
										2.70079	3777.93
Fig. 6d
		Control siRNA				STING siRNA
	Mock	0.904379	1.10573			0.917004	1.09051
	rgPR8/NS1(38/41A)	2655.93	3315.47	2601.27	2393.66	2328.2	1393.99	2112.89	1063.79

## Sheet: Figure 7
Fig. 7a
			-		poly(dA:dT)
		EGFP	1.03	0.967	307	347	315
		NS1	1.01	0.988	93.5	103	101
		NS138/41A	1.03	0.966	264	241	227
			-		mtDNA
		EGFP	1.06401	0.93599	1.22219	1.36349	1.11254
		NS1	1.04293	0.95707	0.991688	0.962987	0.890703
		NS138/41A	0.967919	1.03208	1.38864	1.42166	1.17514
Fig. 7b
Fig. 7c
	Cytosolic mtDNA	Control siRNA										TFAM siRNA
	Mock	4.20372	0.046768	1.67211	8.88682	0.0596087	5.74245					0.660517	43.7638	0.179452	46.2591	18.2733	0.275795
	PR8	30.661	142.848	13.4388	514.966	6.53566	19.0053	61.7486	109.011	533.126	207.696	257.483	507.876	442.132	404.034	753.954	101.008	500.884	206.262	616.661	599.798
	Ifnb mRNA	Control siRNA			TFAM siRNA
	Mock	1.00231	1.03766	0.961483	1.89649	2.01857	2.00463
	PR8	343.302	324.783	340.93	390.722	364.557	367.092
Fig. 7d
Fig. 7e
		-								+ Proteinase K
	Mock	1.64861	1.62591	0.578845	0.230246	0.702831	2.6968	2.55133	0.578845	2.46442	7.47073	0.466921	6.68649	1.06529	6.02621	31.5868	5.03241
	PR8	1.03616	5.70114	2.48156	3.11936	12.8282	6.19563	8.52234	10.9378	23.2837	24.7825	29.4715	41.9689	33.8539	24.7825	17.8921	17.0447
Fig. 7f
		-				+ Proteinase K
	Mock	0.380245	1.63014	0.613443	2.62988	0.734584	0.962594	1.11342	1.26138
	PR8	482.706	499.728	528.222	543.072	1164.1	1265.07	1188.56	1196.83

## Sheet: Figure 8
Fig. 8a
			Mock			delNS1
		WT→cGAS-FT	1.17555	0.941696	0.903335	6762.46	5887.07	5160.64
		KO→cGAS-FT	0.986233	0.846745	1.19748	2452.44	2797.65	3821.7
Fig. 8b
			-			CBX
		Mock	0.97041	0.565135	1.82344	0.97041	0.565135	1.82344
		ΔNS1	1973.67	2001.22	2220.5	1527.19	1648.19	1376.38
Fig. 8c
Fig. 8d
Fig. 8e
		Control siRNA		CX43 siRNA
	Mock	1	1	1	1
	ΔNS1	8023.41	10155.7	1884.54	2385.37

## Sheet: Figure 9
Fig. 9a
		Days p.i.	0	1	2	3	4	5
			2.38943	1.21139	9.55772	5.52765	7.70966	12.6115
			0.93088	1.63203	7.44704	17.1088	18.5927	21.0634
			0.449585	1.5874	8.7949	30.4141	10.9789	20.2054
								39.8544
Fig. 9b
		Days p.i.	0	1	2	3	4	5
			0.876606	2.31338	112.206	430.539	139.102	390.722
			1.08674	2.37841	85.0359	739.292	935.763	572.051
			1.04972	2.2974	88.0347	1060.11	849.223	621.668
								704.277
Fig. 9c
		Naïve	WT	cGAS-/-	STINGgt/gt
		1.01396	427.565	455.087	369.646
		1.59107	719.076	548.748	330.842
		0.619854	760.076	349.706	290.018
			935.763	172.446	442.643
			1067.48	282.088
			709.176	190.019
			1024	349.706
			814.629	445.722
Fig. 9d
		Naïve	WT	MAVS-/-
		0.63581	341.719	3.8282
		0.862542	233.401	2.22942
		1.82344	392.532	3.54717
			351.326	1.55473
			381.798	2.90123
			255.409	1.52274
			219.286	2.65124
			356.23	1.39152
			344.096	3.8282
Fig. 9e
		WT	cGAS-/-	STINGgt/gt	MAVS-/-
		10500000	9000000	18500000	9500000
		9500000	12500000	19000000	5500000
		16500000	12500000	23500000	7500000
		16000000	22000000	23500000	15000000
		19500000	19500000	13000000	13500000
		15000000	9000000	20000000	15500000
		14000000	15500000	22500000	12500000
		10500000	1650000	23500000	14000000
		11500000	29500000	31000000	8000000
		5500000	22000000	30000000	3500000
		9500000	2550000	29500000
		15500000	14000000	13500000
		12000000	17500000	12000000
		10500000	12000000	11500000
		14500000	12000000	12500000
		15000000	20500000	13000000
		18500000	26500000
		21000000	23500000
		16000000
		13000000
		4000000
		15000000
		13000000
		7000000
		10000000
		6500000
		11000000
		10000000
		1000000
		15000000
		8500000
		10500000
		11500000
		17000000
		9500000
		19500000
		22000000

## Sheet: Supplementary Fig. 1
Fig. S1b
		Hours p.i.	0	1	9	24	48
			1.13813	1.70133	3075.63	6968.67	10417.1
			1.00463	1.31646	2659	6194.05	11087.7
			0.874583	1.94082	2714.87	7219.42	11966.1
Fig. S1c
		Hours p.i.	1	9	24	48
			600	15000	110000	1425000
			700	10000	100000
			400	7750	150000

[truncated: 17 more sheets: Supplementary Fig. 2, Supplementary Fig. 3, Supplementary Fig. 4, Supplementary Fig. 5, Supplementary Fig. 6, Supplementary Fig. 7, Supplementary Fig. 8, Supplementary Fig. 9, Supplementary Fig. 10, Supplementary Fig. 11, Supplementary Fig. 12, Supplementary Fig. 13, Supplementary Fig. 14, Supplementary Fig. 17, Supplementary Fig. 18, Supplementary Fig. 19, Supplementary Fig. 20]
